# Supplementary material for: Global transcriptional analysis of Burkholderia pseudomallei high and low biofilm producers reveals insights into biofilm production and virulence
Source: BMC Genomics. 2015 Jun 20;16(1):471. doi: 10.1186/s12864-015-1692-0 (PMC4474458; doi:10.1186/s12864-015-1692-0)
Supplement: Additional file 4: — Transcriptional changes of genes involved in B. pseudomallei biofilm formation. Shown is the expression profile for significantly regulated genes of UM6 (high biofilm producer) compared to UM1 (low biofilm producer). The genes transcripts are expressed as fragments per kilobase of transcript per million mapped reads (FPKM). [file 12864_2015_1692_MOESM4_ESM.xls]

## Sheet: ABC transporter ATP binding
Additional File 4. Transcriptional changes of genes involved in B. pseudomallei biofilm formation. Shown is the expression profile for significantly regulated genes when compared the UM6 (high biofilm producer) to UM1 (low biofilm producer). The genes transcripts expressed as fragments per kilobase of transcript per million mapped reads (FPKM).
Gene	Description	Common Gene Name	FPKM value		Fold Change	Predicted cellular localization	Signal Peptide Prediction	Remarks
			UM1	UM6	(UM6 vs UM1)	(PSORT)		Domain descriptions (Conserved domain ID)
Anaerobic-related, fumarate and nitrate reduction
BPSL0610	hypothetical protein	BPSL0610	0.673458	10.6124	3.97801	Cytoplasmic	No
BPSL0611	glycosyl hydrolases family protein	BPSL0611	0.859886	11.2521	3.7099	Cytoplasmic	No
BPSL0612	conserved hypothetical protein	BPSL0612	2.80445	43.5342	3.95636	Cytoplasmic	No
BPSL0613	conserved hypothetical protein	BPSL0613	1.08983	77.4803	6.15165	Cytoplasmic	No
BPSL0614	putative acyl-CoA dehydrogenase	BPSL0614	1.22934	53.1236	5.4334	Cytoplasmic	No
BPSL0616	hypothetical protein	BPSL0616	1.066	28.127	4.72	Cytoplasmic	No	Effector domain of the CAP family of transcription factor (cd00038)
BPSL0617	hypothetical protein	BPSL0617	0.575	15.311	4.74	Cytoplasmic	No	Effector domain of the CAP family of transcription factor (cd00038)
BPSL0619	putative polysaccharide biosynthesis/export protein	BPSL0619	3.26396	17.4502	2.41855	Outer Membrane	Yes
BPSL0620	glycosyl transferases group 1 protein	BPSL0620	2.02168	20.1373	3.31624	Cytoplasmic	No
BPSL0713	putative transmembrane transporter	BPSL0713	2.344	11.573	2.3	Cytoplasmic Membrane	No
BPSL1202	putative transport-related membrane protein	BPSL1202	14.301	48.322	1.76	Cytoplasmic Membrane	No
BPSL1607	nitrous-oxide reductase	nosZ	0.271	6.635	4.62	Periplasmic	Yes
BPSL2307	putative nitrite extrusion protein	BPSL2307	1.417	44.581	4.98	Cytoplasmic Membrane	No	Major Facilitator Superfamily (MFS) (cd06174)
BPSL2308	putative nitrite extrusion protein	narK	0.535	45.25	6.4	Cytoplasmic Membrane	No	Major Facilitator Superfamily (MFS) (cd06174)
BPSL2309	respiratory nitrate reductase alpha chain	narG	5.219	222.67	5.42	Cytoplasmic Membrane	No
BPSL2310	respiratory nitrate reductase beta chain	narH	3.979	126.98	5	Unknown	No
BPSL2311	putative respiratory nitrate reductase delta chain	BPSL2311	2.066	17.358	3.07	Cytoplasmic	No
BPSL2313	putative nitrate/nitrite sensor protein	BPSL2313	14.815	46.849	1.66	Cytoplasmic Membrane	No	PilJ superfamily (cl16344)
BPSL2314	putative response regulator protein	BPSL2314	11.071	57.625	2.38	Cytoplasmic	No	LuxR-like (cd06170)
BPSL2356	anaerobic ribonucleoside triphosphate reductase	BPSL2356	1.28	13.212	3.37	Cytoplasmic	No
BPSS1917	crp-family transcriptional regulator	BPSS1917	3.525	35.832	3.35	Cytoplasmic	No	Effector domain of the CAP family of transcription factor (cd00038)
BPSS2206	transport related, membrane protein	BPSS2206	27.496	80.322	1.55	Cytoplasmic Membrane	No	Major Facilitator Superfamily (MFS) (cd06174)
Cell envelope biogenesis
BPSL0607	putative glycosyl transferase	BPSL0607	0.861	69.341	6.33	Cytoplasmic	No	Glycosyltransferase (cl10013)
BPSL1872	putative N-acetylmuramoyl-L-alanine amidase	BPSL1872	16.73	37.969	1.18	Periplasmic	Yes	Peptidoglycan recognition proteins (cd06583)
BPSL3090	hypothetical protein	BPSL3090	4.49902	2349.2	9.02834	Unknown	No
BPSL3091	putative membrane protein	BPSL3091	6.52613	3907.91	9.22595	Unknown	No
BPSL3092	putative bacteriocin secretion protein	BPSL3092	0.744115	16.0364	4.42968	Cytoplasmic Membrane	No
BPSL3094	putative outer membrane bacteriocin efflux protein	BPSL3094	1.53	12.655	3.05	Outer membrane	Yes
BPSL3312	putative glycosyltransferase	BPSL3312	4.433	23.227	2.39	Cytoplasmic	No
BPSS1840	N-acetylmuramoyl-L-alanine amidase	BPSS1840	2.391	33.342	3.8	Cytoplasmic	No	Peptidoglycan recognition proteins (cd06583)
BPSS1932	ABC transport system, membrane protein	BPSS1932	5.305	293.999	5.79	Cytoplasmic Membrane	No
BPSS2016	UDP-N-acetylglucosamine 2-epimerase	wecB	4.304	13.379	1.64	Cytoplasmic	No
Electron chains pathway
BPSL0501	cytochrome d ubiquinol oxidase subunit II	cydB	13.565	109.96	3.02	Cytoplasmic Membrane	No
BPSL0502	cytochrome d ubiquinol oxidase subunit I	cydA	30.972	147.971	2.26	Cytoplasmic Membrane	No
BPSL1257	putative cytochrome c precursor	BPSL1257	10.163	49.98	2.3	Unknown	Yes
BPSL1259	putative cytochrome c oxidase subunit II related protein	BPSL1259	14.205	71.849	2.34	Cytoplasmic Membrane	No
BPSL1260	cytochrome c oxidase subunit 1	BPSL1260	4.921	26.279	2.42	Cytoplasmic Membrane	No
BPSL2379	ubiquinol oxidase polypeptide I	cyoB	5.287	83.474	3.98	Cytoplasmic Membrane	Yes
BPSL2380	cytochrome o ubiquinol oxidase subunit III	cyoC	3.943	72.543	4.2	Cytoplasmic Membrane	Yes
BPSL2381	putative cytochrome o ubiquinol oxidase protein	cyoD	3.118	87.558	4.81	Cytoplasmic Membrane	No
BPSS1729	cytochrome C	BPSS1729	1.395	25.061	4.17	Unknown	No
Fatty acid biosynthesis
BPSL0608	PAP2 superfamily	BPSL0608	0	13.649	100	Cytoplasmic Membrane	No
BPSL2382	putative fatty acid desaturase	BPSL2382	3.374	34.439	3.35	Cytoplasmic Membrane	No
BPSS0302	fatty acid biosynthesis-related CoA ligase	BPSS0302	1.353	9.403	2.8	Cytoplasmic	No
BPSS0306	multifunctional polyketide-peptide syntase	BPSS0306	0.393	6.746	4.1	Cytoplasmic Membrane	Yes
BPSS0311	multifunctional polyketide-peptide syntase	BPSS0311	0.861	22.493	4.71	Cytoplasmic Membrane	No
BPSS0481	CoA ligase	BPSS0481	11.764	36.797	1.65	Cytoplasmic	No
BPSS0483	beta-ketoacyl-ACP synthase	BPSS0483	7.033	43.69	2.64	Cytoplasmic	No
BPSS0484	3-oxoacyl-(acyl carrier protein) synthase III	fabH	5.373	49.622	3.21	Cytoplasmic	No
BPSS0485	putative metallo-beta lactamase-related protein	BPSS0485	2.74663	21.4192	2.96317	Cytoplasmic	No
BPSS0486	non-ribosomal peptide synthetase	BPSS0486	8.447	48.645	2.53	Cytoplasmic Membrane	No
BPSS0487	hypothetical protein	BPSS0487	8.96721	45.3696	2.339	Cytoplasmic	No
BPSS0489	putative exported protein	BPSS0489	18.0188	46.6877	1.37354	Unknown	Yes
BPSS0721	enoyl-(acyl carrier protein) reductase	BPSS0721	1.908	15.38	3.01	Cytoplasmic Membrane	No
BPSS1285	family C39 unassigned peptidase	BPSS1285	5.767	12.627	1.13	Cytoplasmic Membrane	No
BPSS2328	multi-domain beta keto-acyl synthase	BPSS2328	0.376	23.083	5.94	Cytoplasmic Membrane	No
Fimbriae and pilus
BPSL1797	putative ABC transport system, membrane protein	BPSL1797	2.16545	18.8247	3.11989	Cytoplasmic Membrane	No
BPSL1798	putative exported protein	BPSL1798	2.25107	38.7901	4.10701	Unknown	Yes	ABC-type multidrug transport system (COG1132)
BPSL1799	putative fimbrial chaperone	BPSL1799	0	19.206	100	Periplasmic	Yes	Gram negative pili assembly chaperone (pfam00435 and pfam 02753)
BPSL1800	putative outer membrane usher protein precursor	BPSL1800	0.969	61.705	5.99	Outer membrane	Yes	FimD (COG3188) and Type VII secretion system, usher protein (pfam00577)
BPSL1801	putative type-1 fimbrial protein	BPSL1801	50.762	1295.36	4.67347	Extracellular	Yes	Fimbrial superfamily (cl01416)
BPSL1888	hypothetical protein	BPSL1888	1.326	7.141	2.43	Cytoplasmic Membrane	No	Tad-like Flp pilus-assembly (pfam09977)
BPSL1893	putative type II/IV secretion system ATP-binding protein	BPSL1893	2.891	10.399	1.85	Cytoplasmic	No	CpaF (COG4962)
BPSL2025	putative two component regulatory system, sensor kinase	BPSL2025	1.5814	9.55943	2.59572	Cytoplasmic Membrane	No	REC superfamily (cd00156)
BPSL2026	putative lipoprotein	BPSL2026	1.05752	16.9938	4.00625	Cytoplasmic Membrane	Yes	Spore Coat Protein U domain (SCPU) (cl02253)
BPSL2027	putative fimbriae-related protein	BPSL2027	1.15	8.644	2.91	Outer membrane	No	FimD (COG3188) and Type VII secretion system, usher protein (pfam00577)
BPSL2028	putative fimbriae-assembly chaperone	BPSL2028	1.349	12.213	3.18	Unknown	Yes	Gram negative pili assembly chaperone (pfam00435)
BPSL2030	putative exported protein	BPSL2030	7.12893	114.624	4.00707	Extracellular	Yes	Spore Coat Protein U domain (SCPU) (cl02253)
BPSL2031	putative exported protein	BPSL2031	2.63132	29.9389	3.50816	Unknown	Yes
BPSL2032	putative LysR-family transcriptional regulator	BPSL2032	4.54371	22.0182	2.27675	Cytoplasmic	No
BPSS0091	fimbrial protein	BPSS0091	11.808	250.882	4.41	Extracellular	Yes
BPSS0092	fimbria-related chaperone	BPSS0092	2.271	26.122	3.52	Periplasmic	Yes	Gram negative pili assembly chaperone (pfam00435 and pfam 02753)
BPSS0093	outer membrane usher protein	BPSS0093	0.452706	7.6154	4.07227	Outer membrane	No	PapC_N' terminal (cl16497), usher superfamily (cl15972), PapC_C' terminal (cl16496)
BPSS0097	conserved hypothetical protein	BPSS0097	1.211	49.805	5.36	Cytoplasmic	No
BPSS0098	conserved hypothetical protein	BPSS0098	2.482	50.019	4.33	Cytoplasmic	No
BPSS1597	type IV pilus biosynthesis protein	pilQ	4.492	11.689	1.38	Cytoplasmic	No	Type II/IV secretion system (pfam00437)
BPSS1600	type IV pilus biosynthesis protein	pilN	2.551	7.946	1.64	Outer membrane	No	type IV B pilus formation outer membrane protein (TIGR02520)
BPSS1768	hypothetical protein	BPSS1768	2.747	7.583	1.47	Unknown	Yes	Gram negative pili assembly chaperone (pfam00435 and pfam 02753)
Flagellar
BPSL0024	LrgA family protein	BPSL0024	134.622	3.49594	-5.26709	CytoplasmicMembrane	Yes
BPSL0025	putative membrane protein	BPSL0025	208.124	7.74585	-4.74788	CytoplasmicMembrane	No
BPSL0026	flagellar basal body-associated protein FliL	fliL	42.183	16.453	-1.36	Cytoplasmic Membrane	Yes
BPSL0027	flagellar motor switch protein FliM	fliM	72.298	33.876	-1.09	Cytoplasmic Membrane	No
BPSL0030	flagellar biosynthesis protein FliP	fliP	36.328	18.038	-1.01	Cytoplasmic Membrane	Yes
BPSL0226	flagellar fliJ protein	fliJ	44.198	14.626	-1.6	Cytoplasmic	No
BPSL0230	flagellar MS-ring protein	fliF	68.536	28.018	-1.29	Cytoplasmic Membrane	Yes
BPSL0232	flagellar protein	fliS	81.451	34.011	-1.26	Cytoplasmic	No
BPSL0270	flagellar basal body rod protein FlgB	flgB	66.197	24.899	-1.41	Periplasmic	No
BPSL0271	flagellar basal body rod protein FlgC	flgC	88.266	38.296	-1.2	Periplasmic	No
BPSL0273	putative flagellar hook protein	flgE	129.08	67.084	-0.94	Extracellular	No
BPSL0274	flagellar basal-body rod protein	flgF	77.87	41.343	-0.91	Periplasmic	No
BPSL0281	flagellar hook-associated protein FlgL	flgL	95.816	41.983	-1.19	Extracellular	No
BPSL3310	transcriptional activator FlhC	flhC	93.274	27.297	-1.77	Cytoplasmic	No
BPSL3311	transcriptional activator FlhD	flhD	145.961	23.685	-2.62	Cytoplasmic	No
BPSL3319	flagellin	fliC	614.997	352.804	-0.8	Extracellular	No
Lipases and phospholipases
BPSL1064	putative dehydrogenase	BPSL1064	2.311	14.158	2.62	Unknown	No
BPSS0016	phospholipase	BPSS0016	10.695	31.416	1.55	Unknown	No
BPSS1740	lipase chaperone	lipB	3.521	14.653	2.06	Cytoplasmic Membrane	Yes
BPSS1741	Lipase precursor	lipA1	4.81	52.468	3.45	Extracellular	Yes
BPSS1742	putative outer membrane copper receptor	BPSS1742	32.6622	68.3398	1.0651	Outer Membrane	Yes
BPSS1937	ABC transport system, exported protein	BPSS1937	3.561	122.603	5.11	Cytoplasmic Membrane	No
BPSS2279	fusion protein, pyridine nucleotide-disulphide oxidoreductase and patatin-like phospholipase	BPSS2279	0.297	9.381	4.98	Unknown	No
BPSS2319	lipase precursor	lipA2	0.715	24.077	5.07	Unknown	Yes
Lipoproteins
BPSL0092	putative lipoprotein	BPSL0092	9.67	24.253	1.33	Periplasmic	No
BPSL0303	putative lipoprotein	BPSL0303	4.864	161.824	5.06	Unknown	Yes
BPSL1233	putative lipoprotein	BPSL1233	5.935	26.16	2.14	Extracellular	Yes
BPSL1445	putative lipoprotein	BPSL1445	734.75	3183.21	2.12	Unknown	Yes
BPSL1927	hypothetical protein	BPSL1927	25.379	118.479	2.22	Cytoplasmic Membrane	Yes
BPSL1957	putative lipoprotein	BPSL1957	2.627	17.913	2.77	Unknown	Yes
BPSL2026	putative lipoprotein	BPSL2026	1.058	16.994	4.01	Cytoplasmic Membrane	Yes	Spore Coat Protein U domain (SCPU) (cl02253)
BPSL2043	putative lipoprotein	BPSL2043	11.217	32.491	1.53	Unknown	Yes
BPSL2359	hypothetical protein	BPSL2359	0	16.519	100	Cytoplasmic	No
BPSL2705	putative lipoprotein	BPSL2705	3.565	11.521	1.69	Unknown	No
BPSS1847	lipoprotein	BPSS1847	6.066	31.999	2.4	Unknown	No
BPSS1924	hypothetical protein	BPSS1924	1.696	63.202	5.22	Cytoplasmic	No
BPSS1929	outer membrane lipoprotein	BPSS1929	0.313	10.238	5.03	Outer membrane	Yes
BPSL1009	hypothetical protein	BPSL1009	14.8	57.168	1.95	Extracellular	Yes	Spore Coat Protein U domain (SCPU) (cl02253)
BPSL2030	hypothetical protein	BPSL2030	7.129	114.624	4.01	Extracellular	Yes	Spore Coat Protein U domain (SCPU) (cl02253)
BPSL2031	hypothetical protein	BPSL2031	2.631	29.939	3.51	Unknown	Yes	Spore Coat Protein U domain (SCPU) (cl02253)
Outer membrane and cell surface
BPSL1484	ClpB heat-shock protein	clpB	74.4716	162.795	1.1283	Cytoplasmic	No
BPSL1552	putative outer membrane protein	BPSL1552	103.426	2047.6	4.31	Outer membrane	Yes
BPSL3094	putative outer membrane bacteriocin efflux protein	BPSL3094	1.53	12.655	3.05	Outer membrane	Yes
BPSS0908	surface-exposed protein	BPSS0908	1.02	73.916	6.18	Unknown	Yes
BPSS0909	OmpA family protein	BPSS0909	1.064	65.583	5.95	Outer membrane	Yes
BPSS1287	outer membrane efflux protein	BPSS1287	12.286	27.916	1.18	Outer membrane	Yes
BPSS1434	membrane-anchored cell surface protein	BPSS1434	0.487314	12.4047	4.66989	Unknown	Yes
BPSS1439	membrane-anchored cell surface protein	BPSS1439	6.46642	13.1415	1.02309	Outer membrane	Yes
BPSS1487	anaerobically induced outer membrane protein	BPSS1487	0.99	5.535	2.48	Periplasmic	Yes
BPSS1742	outer membrane copper receptor	BPSS1742	32.662	68.34	1.07	Outer membrane	Yes
BPSS2053	cell surface protein	BPSS2053	2.15147	7.86047	1.86929	Outer membrane	No
Polysaccharides and EPS
BPSL0603	putative polysaccharide biosynthesis protein	BPSL0603	0	5.772	100	Cytoplasmic Membrane	No
BPSL0605	putative mannose-1-phosphate guanylyltransferase	manC	0.63	20.177	5	Cytoplasmic	No
BPSL0607	putative glycosyl transferase	BPSL0607	0.861481	69.3408	6.33074	Cytoplasmic	No
BPSL0608	PAP2 superfamily	BPSL0608	0	13.6485	1.79769e+308	Cytoplasmic Membrane	No
BPSL0618	putative sugar transferase	BPSL0618	1.072	10.847	3.34	Cytoplasmic Membrane	Yes
BPSL0619	putative polysaccharide biosynthesis/export protein	BPSL0619	3.264	17.45	2.42	Outer membrane	Yes
BPSL0620	glycosyl transferase group 1 protein	BPSL0620	2.022	20.137	3.32	Cytoplasmic	No
BPSS1103	periplasmic thiamine binding protein	BPSS1103	4.957	17.243	1.8	Unknown	Yes
BPSS1649	sugar-binding protein	BPSS1649	0.434	14.013	5.01	Unknown	Yes
BPSS1978	EPS transport-related membrane protein kinase	BPSS1978	0.318	12.414	5.29	Cytoplasmic Membrane	No
Quorum sensing and LuxR-related
BPSL0197	homoserine O-acetyltransferase	metX	17.116	43.887	1.36	Cytoplasmic	No
BPSS0312	LuxR-family transcriptional regulator	BPSS0312	3.265	20.021	2.62	Cytoplasmic	No	LuxR-like (cd06170)
BPSS1214	transcriptional regulator	BPSS1214	30.328	109.877	1.86	Cytoplasmic	No	LuxR-like (cd06170)
Two component signal transduction systems
BPSL0106	hypothetical protein	BPSL0106	4.265	72.97	4.1	Unknown	Yes	CpxP_like (cd000916)
BPSL1633	putative two-component system, response regulator	BPSL1633	6.336	26.541	2.07	Cytoplasmic	No	LuxR-like (cd06170)
BPSL1634	putative two-component regulatory system, sensor kinase protein	BPSL1634	3.511	9.02	1.36	Cytoplasmic Membrane	No	Similar to E. coli RcsC: REC superfamily (cl09944)
BPSL2025	putative two component regulatory system, sensor kinase	BPSL2025	1.581	9.559	2.6	Cytoplasmic Membrane	No	Similar to E. coli RcsC: REC superfamily (cl09944)
BPSS0124	response regulator	BPSS0124	7.357	162.852	4.47	Cytoplasmic	No	LuxR-like (cd06170)
BPSS0664	response regulator protein	BPSS0664	5.117	17.446	1.77	Cytoplasmic	No	REC superfamily (cl09944)
BPSS1162	response regulator receiver domain protein	BPSS1162	363.046	788.406	1.12	Cytoplasmic	No	REC superfamily (cl09944)
Universal stress proteins
BPSL1406	hypothetical protein	BPSL1406	26.963	290.266	3.43	Cytoplasmic	No
BPSL1484	ClpB heat-shock protein	clpB	74.472	162.795	1.13	Cytoplasmic	No
BPSS0837	hypothetical protein	BPSS0837	1.245	16.332	3.71	Unknown	No	Universal Stress Protein family (cd00293)
BPSS1140	universal stress family protein	BPSS1140	15.964	164.05	3.36	Cytoplasmic	No	Universal Stress Protein family (cd00293)
BPSS1934	universal stress protein	BPSS1934	16.258	639.499	5.3	Cytoplasmic	No	Universal Stress Protein family (cd00293)
BPSS2250	sigma-54 interacting transcriptional regulator	BPSS2250	1.306	9.332	2.84	Cytoplasmic	No
Micellaneous
BPSL0618	putative sugar transferase	BPSL0618	1.072	10.847	3.34	Cytoplasmic Membrane	Yes
BPSL0304	putative glycine rich membrane protein	BPSL0304	0.935	50.112	5.74	Cytoplasmic Membrane	Yes	Repair protein superfamily (cl01535)
BPSL0305	hypothetical protein	BPSL0305	3.718	97.077	4.71	Cytoplasmic	No	Repair protein superfamily (cl01535)
BPSL0609	fis family regulatory protein	BPSL0609	1.771	23.701	3.74	Cytoplasmic	No
BPSL0742	hypothetical protein	BPSL0742	75.46	0	-1.79769e+308	Cytoplasmic	No
BPSL0816	outer membrane efflux protein	oprB	12.267	1.547	-2.99	Outer membrane	Yes
BPSL1551	putative 2-nitropropane dioxygenase	BPSL1551	26.15	263.415	3.33	Cytoplasmic	No
BPSL1721	putative argininosuccinate synthase	BPSL1721	0.883	13.56	3.94	Cytoplasmic	No
BPSL1804	periplasmic multidrug efflux lipoprotein precursor	amrA	64.6	19.601	-1.72	Cytoplasmic Membrane	Yes
BPSL2039	hypothetical protein	BPSL2039	26.71	1.65	-4.01	Cytoplasmic	No
BPSL2361	hypothetical protein	BPSL2361	2.757	35.939	3.7	Cytoplasmic	No
BPSL2362	family U32 unassigned peptidase	BPSL2362	1.211	34.257	4.82	Cytoplasmic	No
BPSL2363	putative 2-nitropropane dioxygenase	BPSL2363	1.981	38.742	4.29	Cytoplasmic	No
BPSL2367	putative methyl-accepting chemotaxis protein	BPSL2367	8.058	22.09	1.45	Cytoplasmic Membrane	Yes	Methyl-accepting chemotaxis protein superfamily (cd11386)
BPSL3092	putative bacteriocin secretion protein	BPSL3092	0.744	16.036	4.43	Cytoplasmic Membrane	No
BPSL3093	colicin V processing peptidase	BPSL3093	0.532	14.814	4.8	Cytoplasmic Membrane	No
BPSL3230	phenylacetic acid degradation protein PaaA	paaA	50.551	132.25	1.39	Unknown	No
BPSL3231	phenylacetic acid degradation protein PaaB	paaB	34.925	122.901	1.82	Unknown	No
BPSL3234	probable phenylacetic acid degradation NADH oxidoreductase PaaE	paaE	12.995	32.993	1.34	Cytoplasmic	No
BPSS0116	chaperone-related protein	BPSS0116	1.733	7.621	2.14	Cytoplasmic	No
BPSS0309	peptide synthase regulatory protein	BPSS0309	0.446	13.512	4.92	Cytoplasmic	No
BPSS0564	thermolysin metallopeptidase	BPSS0564	0.404	7.755	4.26	Unknown	Yes
BPSS0580	subfamily M23A unassigned peptidase	BPSS0580	2.049	82.633	5.33	Outer membrane	Yes
BPSS1708	nitrilotriacetate monooxygenase	BPSS1708	3.065	15.926	2.38	Cytoplasmic	No
BPSS1992	x-prolyl-dipeptidyl aminopeptidase	BPSS1992	5.988	16.174	1.43	Unknown	Yes
BPSS2326	flavin-binding monooxygenase-like protein	BPSS2326	0.706	22.74	5.01	Cytoplasmic	No
BPSS1928	hypothetical protein	BPSS1928	0.298276	26.7909	6.48895	Unknown	Yes
