# Supplementary material for: Global transcriptional analysis of Burkholderia pseudomallei high and low biofilm producers reveals insights into biofilm production and virulence
Source: BMC Genomics. 2015 Jun 20;16(1):471. doi: 10.1186/s12864-015-1692-0 (PMC4474458; doi:10.1186/s12864-015-1692-0)
Supplement: Additional file 9: — Details and biofilm formation index of B. pseudomallei clinical isolates and reference bacterial strains used in this study. [file 12864_2015_1692_MOESM9_ESM.xls]

## Sheet: Sheet1
Additional File 9. Details and biofilm formation index of B. pseudomallei clinical isolates and reference bacterial strains used in this study.
Isolates	Source	Age	Survival	Biofilm index	Biofilm category	Remarks	References
Reference bacterial strains
ATCC 700388	-	-	-	1	-	B. thailandensis environmental isolate	[53]
K96243	-	-	-	1.457	Low	B. pseudomallei clinical isolate	[54]
UM1	Urine	40	Unknown	1.30189	Low	B. pseudomallei clinical isolate	This study
UM2	Blood	44	Unknown	2.23	Low	B. pseudomallei clinical isolate	This study
UM5	Pus	12	Survived	17.91	High	B. pseudomallei clinical isolate	This study
UM6	Blood	27	Dead	28.9245	High	B. pseudomallei clinical isolate	This study
